# Supplementary material for: Impact of sarcopenia in elderly patients undergoing elective total hip arthroplasty on postoperative outcomes: a propensity score-matched study
Source: BMC Anesthesiol. 2024 Apr 24;24:158. doi: 10.1186/s12871-024-02538-1 (PMC11040774; doi:10.1186/s12871-024-02538-1)
Supplement: Supplementary file 1 — Supplementary Material 1. [file 12871_2024_2538_MOESM1_ESM.xlsx]

## Sheet: Sheet1
Supplementary Table. Preoperative information between included and excluded patients.
	Included patients n=198	Excluded patients n=216	P
Male, n (%)	70 (35.35)	71 (32.87)	0.594
Age, median (IQR)	72 (68, 76)	73 (68, 77)	0.666
ASA grade, n (%)			0.32
II	19 (9.6)	23 (10.65)
III	171 (86.36)	176 (81.48)
IV	8 (4.04)	16 (7.41)
V	0 (0)	1 (0.46)
